# Supplementary material for: Exposure of Infants to Isoniazid via Breast Milk After Maternal Drug Intake of Recommended Doses Is Clinically Insignificant Irrespective of Metaboliser Status. A Physiologically-Based Pharmacokinetic (PBPK) Modelling Approach to Estimate Drug Exposure of Infants via Breast-Feeding
Source: Front Pharmacol. 2019 Jan 22;10:5. doi: 10.3389/fphar.2019.00005 (PMC6349757; doi:10.3389/fphar.2019.00005)
Supplement: Supplementary file 1 [file Data_Sheet_1.ZIP]

Archive with 1 entries (1 files):
- 430130_resubmitted_Garessus_Supplementary_Material_RScript.R
