# Supplementary material for: Exposure of Infants to Isoniazid via Breast Milk After Maternal Drug Intake of Recommended Doses Is Clinically Insignificant Irrespective of Metaboliser Status. A Physiologically-Based Pharmacokinetic (PBPK) Modelling Approach to Estimate Drug Exposure of Infants via Breast-Feeding
Source: Front Pharmacol. 2019 Jan 22;10:5. doi: 10.3389/fphar.2019.00005 (PMC6349757; doi:10.3389/fphar.2019.00005)
Supplement: Supplementary file 1 [file Data_Sheet_1.ZIP › 430130_resubmitted_Garessus_Supplementary_Material_RScript.R]

###---TITLE OF THE PROJECT---###
#Exposure of infants to isoniazid via breast milk after maternal drug intake of 
#recommended doses is clinically insignificant irrespective of metabolizer status. 
#A physiologically-based pharmacokinetic (PBPK) modelling approach to estimate drug 
#exposure of infants via breast-feeding. 

###---AUTHORS---###
#Estella Dora Germaine Garessus(a),(*), Hans Mielke(a), Ursula Gundert-Remy(a),(b),(*)

#(1) Unit of Epidemiology, Statistics and Mathematical Modelling, Department Exposure,
#German Federal Institute for Risk Assessment (BfR), Berlin, Germany
#(2) Institute for Clinical Pharmacology and Toxicology, Charit� � Universit�tsmedizin, 
#corporate member of Freie Universit�t Berlin, Humboldt-Universit�t zu Berlin, and 
#Berlin Institute of Health, Berlin, Germany

#(*) Address correspondence to EG, estella.garessus@gmx.ch, and/or UG, 
#ursula.gundert-remy@charite.de. 

###---TABLE OF CONTENTS---###
#This document contains all differential equations and parameter values required
#to re-run the simulations performed in the manuscript entitled as shown above.
#The R script is structured in the following way:

#(1) PREPARNIG THE R INTERFACE
#(2) CALCULATION OF PARTITION COEFFICIENTS
#(3) DESCRIPTION OF MODEL PARAMETERS AND COMPARTMENTS
#(4) HOW SIMULATIONS WERE RUN
#(5) DIFFERENTIAL EQUATIONS
#(6) EXAMPLE PLOTS AND CALCULATIONS

###---(1) PREPARNIG THE R INTERFACE---###
#removal of all objects from the R memory/workspace:
rm(list=ls()) 	
#install packages:
#install.packages(deSolve,ggplot2,gridextra,zoo) 
#load the packages:
library(deSolve)	
library(ggplot2)
library(gridExtra)
library(zoo)

#---(2) CALCULATION OF PARTITION COEFFICIENTS---#
#Partition coefficients were calculated according to Schmitt�s method and with his data collection [Schmitt 2008].
#Partitioning is described as a purely passive process. Organs (or: tissues) are subdivided into
#interstitium and cell-compartment. The cells are further subdivided into 4 subcompartments; water, neutral lipids, neutral 
#phopholipids, acidic phospholipids and proteins. Due to organ-specific differences in interstitium- and cell-content, 
#blood-tissue partition coefficients are organ-specific. For the description of partitioning of molecules into the
#cellular subcompartments (thus: for the description of affinities of the molecule of interest for a cellular component), the 
#pH-dependent charge of a molecule is being taken into account. For the calculation of the partition coefficients, 3
#drug parameters were required to be collected from literature: pKa, logKow, fuBLOOD. For accuracy reasons, also the Fwaterinpl
#was searched for in published literature. 

pKa		<- 1.82	#[A1, A2], 	[fraction]	minus log10 of the acid dissociation constant (Ka), here measured at 20�C
logKow 	<- -0.7 	#[A1, A3], 	[fraction]	log water-octanol partition coefficient
fuBLOOD	<- 0.9	#[A4], 	[fraction] 	concentration of unbound molecules/concentration fo all molecules in plasma
Fwaterinpl	<- 0.935	#[A5, A6], 	[fraction]	water volume/total volume of plasma	

#[A1]:		PubChem (https://pubchem.ncbi.nlm.nih.gov/). Data base search for isoniazid (CID: 3767) on September 12th 2017. 
#[A2]:		Perrin, D.D. (1965). Dissociation constatns of organic bases in aqueous solutions [book]. IUPAC chemical 
#			data series no. 12. Pure and applied chemistry. Supplement. Butterworths. London, 
#			England. 		
#[A3]:		Hansch, A.L., Hoekman, D. (1995). Exploring QSAR: Hydrophobic, electronic, and steric constants [book].
#			American Chemical Society Professional Reference Book. Fundamentals and applications in chemistry and 
#			biology. Washington (DC), USA. 
#[A4]:		Herrera, A.M., Scott, D.O., Lunte, C.E. (1990). Microdialysis sampling for determination of plasma protein
#			binding of drugs. Pharmaceutical Research 7 (10), pp.1077-1081
#[A5]:		Beiling, L.J., Knight, G.J., Mundro-Faure, A.D., Anderson, J. (1966). The sodium, potassium, and water 
#			contents of red blood cells of healthy human adults. Journal of Clinical Investigation 45 (11), pp.1817-1825		
#[A6]:		Vitello, D.J., Ripper, R.M., Fettiplace, M.R., Weinberg, G.L., Vitello, J.M. (2015). Blood density is nearly
#			equal to water density: a validation study of the gravimetric method of measuring intraoperative blood loss.
#			Hindawi Publishing Corporation. Journal of Veterinary, Article ID: 152730, 4 pages

#Tissue parameters (e.g. fraction of cells per organ) are all recalculated from Schmitt�s Table 2. 
#Tissue-specific values are given in this order: 
#adipose tissue, bone, brain, gut, heart, kidneys, liver, lung, muscle, skin, spleen 
#(note: gut would actually not be needed since it is not included as a compartment in the PBPK model).

Fcell		<- c(0.86364,0.89572,0.99585,0.90369,0.86450,0.77654,0.81582,0.49733,0.87680,0.69215,0.79109) 
			#volume fraction of cells in tissue
Fint		<- c(0.13636,0.10428,0.00415,0.09631,0.13550,0.22346,0.18418,0.50267,0.12320,0.30785,0.20891)
			#volume fraction of interstitium in tissue
Fw		<- c(0.0306,0.2622,0.7851,0.7763,0.7036,0.7327,0.6798,0.7430,0.7647,0.4749,0.7492)
			#volume fraction of water in cells
Fp		<- c(0.0578,0.2111,0.0789,0.1472,0.1852,0.2137,0.2124,0.1084,0.1948,0.4133,0.2288)
			#volume fraction of proteins in cells
Fn_l		<- c(0.9223,0.0180,0.0422,0.0467,0.0532,0.0168,0.0234,0.0200,0.0068,0.1283,0.0058)
			#volume fraction of neutral lipids in cells
Fn_pl		<- c(0.0021,0.0023,0.0518,0.0179,0.0479,0.0394,0.0474,0.0146,0.0058,0.0115,0.0103)
			#volume fraction of neutral phospholipids in cells
Fa_pl		<- c(0.0005,0.0009,0.0136,0.0035,0.0100,0.0083,0.0088,0.0044,0.0012,0.0035,0.0029)
			#volume fraction of acidic phospholipids in cells
pH		<- c(7.1,7.0,7.1,7.0,7.1,7.22,7.23,6.6,6.81,7.0,7.0)
			#potential of hydrogen

#Based on the pKa, calculations were performed for bases. Partition coefficients calculated under the assumption isoniazid
#would be an acid or neutral, led to equal results:

Kn_l		<- (10^logKow)*(((1-10^-3)/(1+10^(pH-pKa)))+10^-3)			#acid:pH-pKa, base:pka-pH
			#affinity for neutral lipids in cells
Kn_pl		<- 10^logKow
			#affinity for neutral phospholipids in cells
Ka_pl		<- Kn_pl*((1/(1+10^(pH-pKa))))+(0.05*(1-(1/(1+10^(pH-pKa))))) 	#acid:20, base:0.05
			#affinity fo acidic phopholipids in cells				#if neutral: Ka_pl:<-Kn_pl
Kp		<- 0.163+0.0221*Kn_pl
			#affitiny for proteins in cells
fu_cell	<- 1/(Fw+Kn_l*Fn_l+Kn_pl*Fn_pl+Ka_pl*Fa_pl+Kp*Fp)
			#Concentration of unbound molecules in the cell/total concentration in the cell
fu_int	<- 1/(Fwaterinpl+0.37*((1/fuBLOOD)-Fwaterinpl))
			#Concentration unbound in the interstitium/total concentration in the interstitium
Ktp		<- ((Fint/fu_int)+(Fcell/fu_cell))*fuBLOOD
			#Organ-tissue partition coefficient
Ktp			#output [fraction], see below

#The organ-tissue partition coefficients (PC) are thus: 
PCadiposetissue	<- 0.15		#[fraction], partition coefficient: [isoniazid in adipose tissue]/[isoniazid in plasma]
PCbone		<- 0.33		#[fraction], partition coefficient: [isoniazid in bone]/[isoniazid in plasma]	
PCbrain 		<- 0.73		#[fraction], partition coefficient: [isoniazid in brain]/[isoniazid in plasma]		
PCheart 		<- 0.70		#[fraction], partition coefficient: [isoniazid in heart]/[isoniazid in plasma]
PCkidneys		<- 0.74		#[fraction], partition coefficient: [isoniazid in kidneys]/[isoniazid in plasma]
PCliver		<- 0.70		#[fraction], partition coefficient: [isoniazid in liver]/[isoniazid in plasma]
PClung		<- 0.79		#[fraction], partition coefficient: [isoniazid in lung]/[isoniazid in plasma]
PCskeletalmuscle	<- 0.74		#[fraction], partition coefficient: [isoniazid in skeletal muscle]/[isoniazid in plasma]
PCskin		<- 0.62		#[fraction], partition coefficient: [isoniazid in skin]/[isoniazid in plasma]
PCspleen		<- 0.75		#[fraction], partition coefficient: [isoniazid in spleen]/[isoniazid in plasma]

#The partition coefficient breast tissue-plasma was not calculated according to Schmitt�s method, since he did not provide
#data on the constitution of breast tissue in his data collection. Instead, the PC_breast was based on Singh et al.�s 
#calculation of an average Milk:Plasma ratio.

PCbreastmilk	<- 0.89		#[fraction], partition coefficient: [isoniazid in breast milk]/[isoniazid in plasma]


#---(3) DESCRIPTION OF MODEL PARAMETERS AND COMPARTMENTS---#
#We developed a PBPK model of a mother and a PBPK model of an infant.  The PBPK model of the model consisted of 13 compartments,
#while the PBPK model of the infant (child) consisted of 12 compartments (the infant model has no breast milk compartment).

#Compartments of the mother PBPK model:
#A1	: 	drug depot compartment of the mother
#A2	:	lung of the mother
#A3	:	brain of the mother
#A4	:	heart of the mother
#A5	:	liver of the mother
#A6	:	spleen of the mother
#A7	:	kidneys of the mother
#A8	:	adipose tissue of the mother
#A9	:	skin	of the mother
#A10	:	skeletal muscle of the mother
#A11	:	bone of the mother
#A12	:	breast milk of the mother #assumption: same Q as breast (probably too low)
#A13	:	blood of the mother

#Compartments of the child PBPK model:
#A1C	: 	drug depot compartment of the child
#A2C	:	lung of the child
#A3C	:	brain of the child
#A4C	:	heart of the child
#A5C	:	liver of the child
#A6C	:	spleen of the child
#A7C	:	kidneys of the child
#A8C	:	adipose tissue of the child
#A9C	:	skin of the child
#A10C	:	skeletal muscle of the child 
#A11C	:	bone of the child
#A13C	:	blood of the child

#Values for the physiological parameters (V and Q) orginated from ICRP report [ICRP 2002]. V and Q are specific for adult women
#(20-50 years old). The ICRP study population is mainly of European and North American descent. V for newborns were taken for 
#the PBPK model for breast-fed children. Q of adult women, which is given as % of cardiac output was assumed to be identical 
#in breast-fed children, but the lower cardiac output of children was taken into account. 
Vbrain		<- 1300*0.001			#[L], brain volume of mothers
Vlung			<- 420*0.001			#[L], lung volume (tissue only, without blood) of mothers
Vheart		<- 250*0.001			#[L], heart volume (tissue only, without blood) of mothers
Vliver		<- 1400*0.001			#[L], liver volume of mothers
Vkidneys		<- 275*0.001			#[L], kidneys volume of mothers
Vadiposetissue	<- 22500*0.001			#[L], adipose tissue volume of mothers
Vspleen		<- 130*0.001			#[L], spleen volume of mothers
Vskin			<- 2300*0.001			#[L], skin volume of mothers
Vskeletalmuscle	<- 17500*0.001			#[L], skeletal muscle volume of mothers
Vbone			<- 7800*0.001			#[L], bone volume of mothers
Vblood		<- 3900*0.001			#[L], venous blood volume of mothers (volume given, not a weight).
Vbreast		<- 500*0.001			#[L], breast volume of mothers
CardiacOutput	<- 5.9*60				#[L/h], blood volume being pumped out of the heart of mothers
Qbrain		<- 12.0/100*CardiacOutput	#[L/h], blood flow through the brain of mothers 
Qlung			<- 2.5/100*CardiacOutput	#[L/h], blood flow through the lung of mothers
Qcoronary		<- 5.0/100*CardiacOutput	#[L/h], blood flow through the coronary vessels of mothers
Qheart		<- CardiacOutput
Qspleen		<- 3.0/100*CardiacOutput	#[L/h], blood flow through the spleen of mothers
Qliver_nospleen	<- 24.5/100*CardiacOutput	#[L/h], blood flow to the liver (arterial+portal(without spleen)) of mothers
Qliver_arterial	<- 20.5/100*CardiacOutput	#[L/h], blood flow to the liver through the arteries of mothers
Qliver_portal	<- 6.5/100*CardiacOutput	#[L/h], blood flow to the liver through the portal vein of mothers
Qliver_total	<- 27/100*CardiacOutput		#[L/h], blood flow from the liver of mothers 
Qliver_nospleen	<- Qliver_arterial+Qliver_portal-Qspleen	#[L/h], blood flow to the liver (arterial+portal(without spleen)) of mothers
Qkidneys		<- 17.0/100*CardiacOutput	#[L/h], blood flow through the kidneys of mothers
Qadiposetissue	<- 8.5/100*CardiacOutput	#[L/h], blood flow through the adipose tissue of mothers
Qskin			<- 5.0/100*CardiacOutput	#[L/h], blood flow through the skin of mothers
Qskeletalmuscle	<- 12.0/100*CardiacOutput	#[L/h], blood flow through the skeletal muscle of mothers
Qbone			<- 5.0/100*CardiacOutput	#[L/h], blood flow through bone tissue of mothers
Qbreast		<- 0.4/100*CardiacOutput	#[L/h], blood flow through the breast of mothers
Vbreastmilk		<- 0.1134				#[L], breastmilk volume of mothers [assumption constant volume throughout time] [Kent 2006, see below for explanation of assumptions]

Vbrain_c		<- 380*0.001			#[L], brain volume of children
Vlung_c		<- 30*0.001				#[L], lung volume (tissue only, without blood) of children
Vheart_c		<- 20*0.001				#[L], heart volume (tissue only, without blood) of children
Vliver_c		<- 130*0.001			#[L], liver volume of children
Vkidneys_c		<- 25*0.001				#[L], kidneys volume of children
Vadiposetissue_c	<- 930*0.001			#[L], adipose tissue volume of children
Vspleen_c		<- 9.5*0.001			#[L], spleen volume of children
Vskin_c		<- 175*0.001			#[L], skin volume of children
Vskeletalmuscle_c	<- 800*0.001			#[L], skeletal muscle volume of children
Vbone_c		<- 370*0.001			#[L], bone volume of children
Vblood_c		<- 270*0.001			#[L], venous blood volume of children (volume given, not a weight)
CardiacOutput_c	<- 0.6*60				#[L/h], blood volume being pumped out of the heart of children
Qbrain_c		<- 12.0/100*CardiacOutput_c	#[L/h], blood flow through the brain of children 
Qlung_c		<- 2.5/100*CardiacOutput_c	#[L/h], blood flow through the lung of children
Qcoronary_c		<- 5.0/100*CardiacOutput_c	#[L/h], blood flow through the coronary vessels of children
Qheart_c		<- CardiacOutput_c
Qspleen_c		<- 3.0/100*CardiacOutput_c	#[L/h], blood flow through the spleen of children
Qliver_arterial_c	<- 20.5/100*CardiacOutput_c	#[L/h], blood flow to the liver through the arteries of children
Qliver_portal_c	<- 6.5/100*CardiacOutput_c	#[L/h], blood flow to the liver through the portal vein of children
Qliver_total_c	<- 27/100*CardiacOutput_c	#[L/h], blood flow from the liver of children
Qliver_nospleen_c	<- Qliver_arterial_c+Qliver_portal_c-Qspleen_c	#[L/h], blood flow to the liver (arterial+portal(without spleen)) of children
Qkidneys_c		<- 17.0/100*CardiacOutput_c	#[L/h], blood flow through the kidneys of children
Qadiposetissue_c	<- 8.5/100*CardiacOutput_c	#[L/h], blood flow through the adipose tissue of children
Qskin_c		<- 5.0/100*CardiacOutput_c	#[L/h], blood flow through the skin of children
Qskeletalmuscle_c	<- 12.0/100*CardiacOutput_c	#[L/h], blood flow through the skeletal muscle of children
Qbone_c		<- 5.0/100*CardiacOutput_c	#[L/h], blood flow through bone tissue of children

#All parameter values are taken from the ICRP report, but Vbreastmilk, which was measured by Kent.
#[ICRP 2002]:	International Commission on Radiological Protection (ICRP) report 89 (2002). Basic Anatomical and 
#			Physiological Data for Use in Radiological Protection Reference Values. ICRP Publication 89. Annals of 
#			the ICRP 32 (3-4).
#[Kent 2006]:	Kent, J.C., Mitoulas, L.R., Cregan, M.D., Ramsay, D.T., Doherty, D.A., Hartmann, P.E. (2006). Volume and 
#			Frequency of Breastfeedings and Fat Content of Breast Milk Throughout the Day. Pediatrics 117 (3), pp.
#			e387-e395

#Absorption was described by the use of a first-order absorption rate constant estimated by [Wilikins 2011]:
ka			<- 1.82 	#[1/h], absorption rate constant, 95%CI: 1.72-2.06 
#[Wilikins 2011]:	Wilikins, J.J., Langdon, G., McIlleron, H., Pillai, G., Smith, P.J., Simonsson, U.S.H. (2011). 
#			Variability in the population of pharmacokinetics of isoniazid in South African tuberculosis patients. 
#			British Journal of Clinical Pharmacology 21 (1), pp.51

#Metabolism of isoniazid in the liver by N-acetyltransferase (NAT2) was described by two clearance values in both the mother
#and infant population to account for the polymorphic expression of NAT2 in the general population:
#Clearance in mothers:
CL_fast	<- c(18.9,21.6,28.2)	#[L/h] [Wilikins 2011]
CL_slow	<- c(9.61,9.7,10.7)	#[L/h] [Wilikins 2011]
#Clearance in infants:
CL_fast_c	<- c(0.77,2.55,4.32)	#[L/h] [Rey 2001]
CL_slow_c	<- c(0.69,0.76,0.82)	#[L/h] [Rey 2001]
#[Rey 2001]:	Rey, E., Gendrel, D., Treluyer, J.M., Tran, A., Pariente-Khayat, A., d'Athis, P., Pons, G. (2001). 
#			Isoniazid pharmacokinetics in children according to acetylator phenotype. Fundamental & Clinical
#			Pharmacology 15, pp.355-359


#---(4) HOW SIMULATIONS WERE RUN---#
#To simulate drug exposure in infants and mothers with all possible metabolizer status combinations,
#4 PBPK models were devloped:
# (1) Mother (fast metabolizer) 	: Child (fast metabolizer)
# (2) Mother (fast metbabolizer) 	: Child (slow metboalizer)
# (3) Mother (slow metabolizer) 	: Child (fast metabolizer)
# (4) Mother (slow metabolizer) 	: Child (slow metabolizer)
#To limit the length of this R script, only 1 model is shown: Model (1) for a fast metabolizing infant
#with a fast metabolizing mother. Clearance values only need to be adapted in the model function loop
#to simulate other mother-infant pairs. The calculations shown below correspond to "simulation 1".  

#The dose was set to either 300 or 900 mg
dose			<- 300 #mg
fraction_drug_removed <- 1

#A tangens-hyperbolicus function was written to simulate multiple-dosing and multiple-drinking:
anaus <- function(t, t0, t1) {
    (tanh(100*(t-t0)) - tanh(100*(t-t1)))/2
}
#Dose intake starts at t0 and ends at t1. The ode function does not allow for
#the calculation of differential equations, where sudden jumps (such as a sudden increase in concentration due to repeated dose 
#intake) take place. Duration of the period of drug intake (t1-t0) should be as close to 0 as possible, to not affect the 
#correctness of the ka too much. In this example, t1-t0 was chosen to be 0.01. 

#Duration of drug intake and duration of milk intake was set to:
duration_drugintake<-0.0001	#0.36sec
duration_milkintake<-0.01	#36sec

#Inital y values (amounts of chemical in the respective compartments) were set to 0: 
y_initial <- unlist(c(data.frame(
		Med_intake=0,
		Milk_intake=0,
		A1=0,
		A2=0, 
		A3=0, 
		A4=0, 
		A5=0, 
		A6=0, 
		A7=0, 
		A8=0, 
		A9=0, 
		A10=0, 
		A11=0, 
		A12=0, 
		A13=0,
		A14=0,
		A1C=0,	
		A2C=0,
		A3C=0,	
		A4C=0,	
		A5C=0,	
		A6C=0,	
		A7C=0,	
		A8C=0,	
		A9C=0,	
		A10C=0,
		A11C=0,
		A13C=0,
		Metab_m=0,
		Metab_c=0	
)))


#Parameters were then loaded into the model:

parameters <- unlist(c(data.frame(
		fraction_drug_removed,
		dose,			
		F,			
		ka,			
		Vheart,		
		Vbrain,		
		Vlung,			
		Vliver,		
		Vspleen,		
		Vkidneys,		
		Vadiposetissue,	
		Vskin,			
		Vskeletalmuscle,	
		Vbone,			
		Vbreastmilk,		
		Vblood,		
		Qheart,		
		Qcoronary,		  
		Qbrain,		
		Qlung,			
		Qliver_nospleen,	
		Qliver_total,		
		Qspleen,		
		Qkidneys,		
		Qadiposetissue,	
		Qskin,			
		Qskeletalmuscle,	
		Qbone,			
		Qbrain,		
		Qbreast,		
		PCheart,		
		PCbrain,		
		PClung,		
		PCliver,		
		PCspleen,		
		PCkidneys,		
		PCadiposetissue,	
		PCskin,		
		PCskeletalmuscle,	
		PCbone,		
		PCbreastmilk,		
		CL_fast,
		CL_fast_c,		
		fuBLOOD,
		Vbrain_c,
		Vlung_c,		
		Vheart_c,		
		Vliver_c,		
		Vkidneys_c,	
		Vadiposetissue_c,	
		Vspleen_c,		
		Vskin_c,		
		Vskeletalmuscle_c,	
		Vbone_c,		
		Vblood_c,	
		CardiacOutput_c,	
		Qbrain_c,		
		Qlung_c,		
		Qcoronary_c,		
		Qheart_c,		
		Qliver_nospleen_c,		
		Qliver_arterial_c,		
		Qliver_portal_c,		
		Qliver_total_c,		
		Qkidneys_c,			
		Qadiposetissue_c,		
		Qspleen_c,		
		Qskin_c,		
		Qskeletalmuscle_c,	
		Qbone_c		
	)))

###---(5) DIFFERENTIAL EQUATIONS---###
#mfcf= mother fast and infant fast metabolizer
model_mfcf	<- function(t, y, parms) 
		{
			with(as.list(c(y, parms)), 
				{
			dMed_intake <- dose*(	anaus(t,t0=8,t1=8+duration_drugintake) + 
							anaus(t,t0=8+24,t1=8+24+duration_drugintake) +
							anaus(t,t0=8+2*24,t1=8+2*24+duration_drugintake) +
							anaus(t,t0=8+3*24,t1=8+3*24+duration_drugintake) +
							anaus(t,t0=8+4*24,t1=8+4*24+duration_drugintake) +
							anaus(t,t0=8+5*24,t1=8+5*24+duration_drugintake) +
							anaus(t,t0=8+6*24,t1=8+6*24+duration_drugintake))/duration_drugintake
			dMilk_intake<- fraction_drug_removed*A12*
							(anaus(t,t0=10,t1=10+duration_milkintake) + 
							anaus(t,t0=10+1*2,t1=10+1*2+duration_milkintake) + 
							anaus(t,t0=10+2*2,t1=10+2*2+duration_milkintake) + 
							anaus(t,t0=10+3*2,t1=10+3*2+duration_milkintake) + 
							anaus(t,t0=10+4*2,t1=10+4*2+duration_milkintake) + 
							anaus(t,t0=10+5*2,t1=10+5*2+duration_milkintake) + 
							anaus(t,t0=10+6*2,t1=10+6*2+duration_milkintake) + 
							anaus(t,t0=10+7*2,t1=10+7*2+duration_milkintake) + 
							anaus(t,t0=10+8*2,t1=10+8*2+duration_milkintake) + 
							anaus(t,t0=10+9*2,t1=10+9*2+duration_milkintake) +
							anaus(t,t0=10+10*2,t1=10+10*2+duration_milkintake) +
							anaus(t,t0=10+11*2,t1=10+11*2+duration_milkintake) +
							
							anaus(t,t0=10+12*2,t1=10+12*2+duration_milkintake) +
							anaus(t,t0=1*24+(10+(1*2)),t1=1*24+(10+(1*2))+duration_milkintake) + 
							anaus(t,t0=1*24+(10+(2*2)),t1=1*24+(10+(2*2))+duration_milkintake) + 
							anaus(t,t0=1*24+(10+(3*2)),t1=1*24+(10+(3*2))+duration_milkintake) + 
							anaus(t,t0=1*24+(10+(4*2)),t1=1*24+(10+(4*2))+duration_milkintake) + 
							anaus(t,t0=1*24+(10+(5*2)),t1=1*24+(10+(5*2))+duration_milkintake) + 
							anaus(t,t0=1*24+(10+(6*2)),t1=1*24+(10+(6*2))+duration_milkintake) + 
							anaus(t,t0=1*24+(10+(7*2)),t1=1*24+(10+(7*2))+duration_milkintake) + 
							anaus(t,t0=1*24+(10+(8*2)),t1=1*24+(10+(8*2))+duration_milkintake) + 
							anaus(t,t0=1*24+(10+(9*2)),t1=1*24+(10+(9*2))+duration_milkintake) +
							anaus(t,t0=1*24+(10+(10*2)),t1=1*24+(10+(10*2))+duration_milkintake) +
							anaus(t,t0=1*24+(10+(11*2)),t1=1*24+(10+(11*2))+duration_milkintake) +
							
							anaus(t,t0=1*24+(10+(12*2)),t1=1*24+(10+(12*2))+duration_milkintake) +
							anaus(t,t0=2*24+(10+(1*2)),t1=2*24+(10+(1*2))+duration_milkintake) + 
							anaus(t,t0=2*24+(10+(2*2)),t1=2*24+(10+(2*2))+duration_milkintake) + 
							anaus(t,t0=2*24+(10+(3*2)),t1=2*24+(10+(3*2))+duration_milkintake) + 
							anaus(t,t0=2*24+(10+(4*2)),t1=2*24+(10+(4*2))+duration_milkintake) + 
							anaus(t,t0=2*24+(10+(5*2)),t1=2*24+(10+(5*2))+duration_milkintake) + 
							anaus(t,t0=2*24+(10+(6*2)),t1=2*24+(10+(6*2))+duration_milkintake) + 
							anaus(t,t0=2*24+(10+(7*2)),t1=2*24+(10+(7*2))+duration_milkintake) + 
							anaus(t,t0=2*24+(10+(8*2)),t1=2*24+(10+(8*2))+duration_milkintake) + 
							anaus(t,t0=2*24+(10+(9*2)),t1=2*24+(10+(9*2))+duration_milkintake) +
							anaus(t,t0=2*24+(10+(10*2)),t1=2*24+(10+(10*2))+duration_milkintake) +
							anaus(t,t0=2*24+(10+(11*2)),t1=2*24+(10+(11*2))+duration_milkintake) +
							
							anaus(t,t0=2*24+(10+(12*2)),t1=2*24+(10+(12*2))+duration_milkintake) +
							anaus(t,t0=3*24+(10+(1*2)),t1=3*24+(10+(1*2))+duration_milkintake) + 
							anaus(t,t0=3*24+(10+(2*2)),t1=3*24+(10+(2*2))+duration_milkintake) + 
							anaus(t,t0=3*24+(10+(3*2)),t1=3*24+(10+(3*2))+duration_milkintake) + 
							anaus(t,t0=3*24+(10+(4*2)),t1=3*24+(10+(4*2))+duration_milkintake) + 
							anaus(t,t0=3*24+(10+(5*2)),t1=3*24+(10+(5*2))+duration_milkintake) + 
							anaus(t,t0=3*24+(10+(6*2)),t1=3*24+(10+(6*2))+duration_milkintake) + 
							anaus(t,t0=3*24+(10+(7*2)),t1=3*24+(10+(7*2))+duration_milkintake) + 
							anaus(t,t0=3*24+(10+(8*2)),t1=3*24+(10+(8*2))+duration_milkintake) + 
							anaus(t,t0=3*24+(10+(9*2)),t1=3*24+(10+(9*2))+duration_milkintake) +
							anaus(t,t0=3*24+(10+(10*2)),t1=3*24+(10+(10*2))+duration_milkintake) +
							anaus(t,t0=3*24+(10+(11*2)),t1=3*24+(10+(11*2))+duration_milkintake) +
							
							anaus(t,t0=3*24+(10+(12*2)),t1=3*24+(10+(12*2))+duration_milkintake) +
							anaus(t,t0=4*24+(10+(1*2)),t1=4*24+(10+(1*2))+duration_milkintake) + 
							anaus(t,t0=4*24+(10+(2*2)),t1=4*24+(10+(2*2))+duration_milkintake) + 
							anaus(t,t0=4*24+(10+(3*2)),t1=4*24+(10+(3*2))+duration_milkintake) + 
							anaus(t,t0=4*24+(10+(4*2)),t1=4*24+(10+(4*2))+duration_milkintake) + 
							anaus(t,t0=4*24+(10+(5*2)),t1=4*24+(10+(5*2))+duration_milkintake) + 
							anaus(t,t0=4*24+(10+(6*2)),t1=4*24+(10+(6*2))+duration_milkintake) + 
							anaus(t,t0=4*24+(10+(7*2)),t1=4*24+(10+(7*2))+duration_milkintake) + 
							anaus(t,t0=4*24+(10+(8*2)),t1=4*24+(10+(8*2))+duration_milkintake) + 
							anaus(t,t0=4*24+(10+(9*2)),t1=4*24+(10+(9*2))+duration_milkintake) +
							anaus(t,t0=4*24+(10+(10*2)),t1=4*24+(10+(10*2))+duration_milkintake) +
							anaus(t,t0=4*24+(10+(11*2)),t1=4*24+(10+(11*2))+duration_milkintake) +
							
							anaus(t,t0=4*24+(10+(12*2)),t1=4*24+(10+(12*2))+duration_milkintake) +
							anaus(t,t0=5*24+(10+(1*2)),t1=5*24+(10+(1*2))+duration_milkintake) + 
							anaus(t,t0=5*24+(10+(2*2)),t1=5*24+(10+(2*2))+duration_milkintake) + 
							anaus(t,t0=5*24+(10+(3*2)),t1=5*24+(10+(3*2))+duration_milkintake) + 
							anaus(t,t0=5*24+(10+(4*2)),t1=5*24+(10+(4*2))+duration_milkintake) + 
							anaus(t,t0=5*24+(10+(5*2)),t1=5*24+(10+(5*2))+duration_milkintake) + 
							anaus(t,t0=5*24+(10+(6*2)),t1=5*24+(10+(6*2))+duration_milkintake) + 
							anaus(t,t0=5*24+(10+(7*2)),t1=5*24+(10+(7*2))+duration_milkintake) + 
							anaus(t,t0=5*24+(10+(8*2)),t1=5*24+(10+(8*2))+duration_milkintake) + 
							anaus(t,t0=5*24+(10+(9*2)),t1=5*24+(10+(9*2))+duration_milkintake) +
							anaus(t,t0=5*24+(10+(10*2)),t1=5*24+(10+(10*2))+duration_milkintake) +
							anaus(t,t0=5*24+(10+(11*2)),t1=5*24+(10+(11*2))+duration_milkintake) +
							
							anaus(t,t0=5*24+(10+(12*2)),t1=5*24+(10+(12*2))+duration_milkintake) +
							anaus(t,t0=6*24+(10+(1*2)),t1=6*24+(10+(1*2))+duration_milkintake) + 
							anaus(t,t0=6*24+(10+(2*2)),t1=6*24+(10+(2*2))+duration_milkintake) + 
							anaus(t,t0=6*24+(10+(3*2)),t1=6*24+(10+(3*2))+duration_milkintake) + 
							anaus(t,t0=6*24+(10+(4*2)),t1=6*24+(10+(4*2))+duration_milkintake) + 
							anaus(t,t0=6*24+(10+(5*2)),t1=6*24+(10+(5*2))+duration_milkintake) + 
							anaus(t,t0=6*24+(10+(6*2)),t1=6*24+(10+(6*2))+duration_milkintake) + 
							anaus(t,t0=6*24+(10+(7*2)),t1=6*24+(10+(7*2))+duration_milkintake) + 
							anaus(t,t0=6*24+(10+(8*2)),t1=6*24+(10+(8*2))+duration_milkintake) + 
							anaus(t,t0=6*24+(10+(9*2)),t1=6*24+(10+(9*2))+duration_milkintake) +
							anaus(t,t0=6*24+(10+(10*2)),t1=6*24+(10+(10*2))+duration_milkintake) +
							anaus(t,t0=6*24+(10+(11*2)),t1=6*24+(10+(11*2))+duration_milkintake) +
							
							anaus(t,t0=6*24+(10+(12*2)),t1=6*24+(10+(12*2))+duration_milkintake) +
							anaus(t,t0=7*24+(10+(1*2)),t1=7*24+(10+(1*2))+duration_milkintake) + 
							anaus(t,t0=7*24+(10+(2*2)),t1=7*24+(10+(2*2))+duration_milkintake) + 
							anaus(t,t0=7*24+(10+(3*2)),t1=7*24+(10+(3*2))+duration_milkintake) + 
							anaus(t,t0=7*24+(10+(4*2)),t1=7*24+(10+(4*2))+duration_milkintake) + 
							anaus(t,t0=7*24+(10+(5*2)),t1=7*24+(10+(5*2))+duration_milkintake) + 
							anaus(t,t0=7*24+(10+(6*2)),t1=7*24+(10+(6*2))+duration_milkintake) + 
							anaus(t,t0=7*24+(10+(7*2)),t1=7*24+(10+(7*2))+duration_milkintake) + 
							anaus(t,t0=7*24+(10+(8*2)),t1=7*24+(10+(8*2))+duration_milkintake) + 
							anaus(t,t0=7*24+(10+(9*2)),t1=7*24+(10+(9*2))+duration_milkintake) +
							anaus(t,t0=7*24+(10+(10*2)),t1=7*24+(10+(10*2))+duration_milkintake) +
							anaus(t,t0=7*24+(10+(11*2)),t1=7*24+(10+(11*2))+duration_milkintake))/duration_milkintake
			dA1		<- -A1*ka + dMed_intake
			dA2		<- (A13/Vblood)*Qlung-((A2/Vlung)/PClung)*Qlung
			dA3		<- (A13/Vblood)*Qbrain - ((A3/Vbrain)/PCbrain)*Qbrain
			dA4		<- (A13/Vblood)*Qcoronary-((A4/Vheart)/PCheart)*Qcoronary 
			dA5		<- A1*ka+
						((A6/Vspleen)/PCspleen)*Qspleen + (A13/Vblood)*Qliver_nospleen - ((A5/Vliver)/PCliver)*Qliver_total - 
						(CL_fast)*(A5/Vliver)
			dA6		<- (A13/Vblood)*Qspleen - ((A6/Vspleen)/PCspleen)*Qspleen 
			dA7		<- (A13/Vblood)*Qkidneys - ((A7/Vkidneys)/PCkidneys)*Qkidneys
			dA8		<- (A13/Vblood)*Qadiposetissue - ((A8/Vadiposetissue)/PCadiposetissue)*Qadiposetissue
			dA9		<- (A13/Vblood)*Qskin - ((A9/Vskin)/PCskin)*Qskin
			dA10		<- (A13/Vblood)*Qskeletalmuscle - ((A10/Vskeletalmuscle)/PCskeletalmuscle)*Qskeletalmuscle
			dA11		<- (A13/Vblood)*Qbone - ((A11/Vbone)/PCbone)*Qbone
			dA12		<- (A13/Vblood)*Qbreast - ((A12/Vbreastmilk)/PCbreastmilk)*Qbreast - dMilk_intake
			dA13		<- ((A2/Vlung)/PClung)*Qlung +
					   ((A3/Vbrain)/PCbrain)*Qbrain +
					   ((A4/Vheart)/PCheart)*Qcoronary +
					   ((A5/Vliver)/PCliver)*Qliver_total +
					   ((A7/Vkidneys)/PCkidneys)*Qkidneys +
					   ((A8/Vadiposetissue)/PCadiposetissue)*Qadiposetissue +
					   ((A9/Vskin)/PCskin)*Qskin +
					   ((A10/Vskeletalmuscle)/PCskeletalmuscle)*Qskeletalmuscle +
					   ((A11/Vbone)/PCbone)*Qbone +
					   ((A12/Vbreastmilk)/PCbreastmilk)*Qbreast -
							(A13/Vblood)*(Qbrain+Qliver_nospleen+Qspleen+Qkidneys+Qadiposetissue+Qbone+Qlung+Qcoronary+Qskin+Qskeletalmuscle+Qbreast)
			dA14		<- A12
			dA1C		<- -A1C*ka + dMilk_intake
			dA2C		<- (A13C/Vblood_c)*Qlung_c-((A2C/Vlung_c)/PClung)*Qlung_c
			dA3C		<- (A13C/Vblood_c)*Qbrain_c - ((A3C/Vbrain_c)/PCbrain)*Qbrain_c
			dA4C		<- (A13C/Vblood_c)*Qcoronary_c-((A4C/Vheart_c)/PCheart)*Qcoronary_c 
			dA5C		<- A1C*ka+
						((A6C/Vspleen_c)/PCspleen)*Qspleen_c + (A13C/Vblood_c)*Qliver_nospleen_c - ((A5C/Vliver_c)/PCliver)*Qliver_total_c - 
						(CL_fast_c)*(A5C/Vliver_c)
			dA6C		<- (A13C/Vblood_c)*Qspleen_c - ((A6C/Vspleen_c)/PCspleen)*Qspleen_c 
			dA7C		<- (A13C/Vblood_c)*Qkidneys_c - ((A7C/Vkidneys_c)/PCkidneys)*Qkidneys_c
			dA8C		<- (A13C/Vblood_c)*Qadiposetissue_c - ((A8C/Vadiposetissue_c)/PCadiposetissue)*Qadiposetissue_c
			dA9C		<- (A13C/Vblood_c)*Qskin_c - ((A9C/Vskin_c)/PCskin)*Qskin_c
			dA10C		<- (A13C/Vblood_c)*Qskeletalmuscle_c - ((A10C/Vskeletalmuscle_c)/PCskeletalmuscle)*Qskeletalmuscle_c
			dA11C		<- (A13C/Vblood_c)*Qbone_c - ((A11C/Vbone_c)/PCbone)*Qbone_c
			dA13C		<- ((A3C/Vbrain_c)/PCbrain)*Qbrain_c +
					   ((A5C/Vliver_c)/PCliver)*Qliver_total_c +
					   ((A7C/Vkidneys_c)/PCkidneys)*Qkidneys_c +
					   ((A8C/Vadiposetissue_c)/PCadiposetissue)*Qadiposetissue_c +
					   ((A9C/Vskin_c)/PCskin)*Qskin_c +
					   ((A10C/Vskeletalmuscle_c)/PCskeletalmuscle)*Qskeletalmuscle_c +
					   ((A11C/Vbone_c)/PCbone)*Qbone_c +
					   ((A4C/Vheart_c)/PCheart)*Qcoronary_c +
					   ((A2C/Vlung_c)/PClung)*Qlung_c -
							(A13C/Vblood_c)*(Qbrain_c+Qliver_nospleen_c+Qspleen_c+Qkidneys_c+Qadiposetissue_c+Qbone_c+Qlung_c+Qcoronary_c+Qskin_c+Qskeletalmuscle_c)
			dMetab_m    <- (CL_fast)*(A5/Vliver)
			dMetab_c    <- (CL_fast_c)*(A5C/Vliver_c)
			MASS        <- A1+A2+A3+A4+A5+A6+A7+A8+A9+A10+A11+A12+A13 + A1C+A2C+A3C+A4C+A5C+A6C+A7C+A8C+A9C+A10C+A11C+A13C + Metab_m + Metab_c
			dydt<- c(dMed_intake,dMilk_intake,dA1,dA2,dA3,dA4,dA5,dA6,dA7,dA8,dA9,dA10,dA11,dA12,dA13,dA14,dA1C,dA2C,dA3C,dA4C,dA5C,dA6C,dA7C,dA8C,dA9C,dA10C,dA11C,dA13C,dMetab_m,dMetab_c)
			amount<-c(Med_intake=Med_intake,Milk_intake=Milk_intake,A1=A1,A2=A2,A3=A3,A4=A4,A5=A5,A6=A6,A7=A7,A8=A8,A9=A9,A10=A10,A11=A11,A12=A12,A13=A13,A14=A14,A1C=A1C,A2C=A2C,A3C=A3C,A4C=A4C,A5C=A5C,A6C=A6C,A7C=A7C,A8C=A8C,A9C=A9C,A10C=A10C,A11C=A11C,A13C=A13C)
			results <- list(dydt, MASS=MASS)#, amount)
			return(results)
			})
}

time <- seq(0, 2*24, by = 0.05)
data_mfcf_300mg_m1d_c12d <- list()
for (i in 1:3) {
	CL_fast <- c(18.9,21.6,28.2)[i]
	CL_fast_c <- c(0.77,2.55,4.32)[i]
  data_mfcf_1<-ode(y=y_initial,func=model_mfcf, times=time, parms=parameters, method="lsoda")
  data_mfcf_300mg_m1d_c12d[[i]] <- data.frame(data_mfcf_1)
}

for(i in 1:3) {
data_mfcf_300mg_m1d_c12d[[i]]$Cblood_m		<-data_mfcf_300mg_m1d_c12d[[i]]$A13/Vblood
data_mfcf_300mg_m1d_c12d[[i]]$Cbreastmilk		<-data_mfcf_300mg_m1d_c12d[[i]]$A12/Vbreastmilk
data_mfcf_300mg_m1d_c12d[[i]]$Cblood_c		<-data_mfcf_300mg_m1d_c12d[[i]]$A13C/Vblood_c
data_mfcf_300mg_m1d_c12d[[i]]$hours			<-data_mfcf_300mg_m1d_c12d[[i]]$time - 8
}


###---(6) EXAMPLE PLOTS AND CALCULATIONS---###
#setwd("C:/...")
#concentration-time curve in breast milk
p1mfcf<-ggplot(data_mfcf_300mg_m1d_c12d[[i]], aes(data_mfcf_300mg_m1d_c12d[[2]]$hours,data_mfcf_300mg_m1d_c12d[[2]]$Cbreastmilk))+
	geom_errorbar(aes(ymin=data_mfcf_300mg_m1d_c12d[[3]]$Cbreastmilk, ymax=data_mfcf_300mg_m1d_c12d[[1]]$Cbreastmilk), colour="skyblue2",size=1)+
	xlab("time [h]")+
	ylab("INH in breast milk [mg/L]")+
	scale_x_continuous(limits = c(-0.1, 24.0), breaks=c(0,4,8,12,16,20,24))+
	scale_y_continuous(limits = c(-0.1, 10.1), breaks=c(0,2,4,6,8,10))+
	geom_line(colour="black",size=1)+
	theme_classic()+
	theme(axis.text=element_text(size=30), axis.title=element_text(size=30,face="bold"))+
	theme(plot.title = element_text(lineheight=.8, face="bold"))+
	theme(axis.ticks.length = unit(.2, "cm"))
p1mfcf

#concentration-time curve in plasma of the mother
p2mfcf<-ggplot(data_mfcf_300mg_m1d_c12d[[i]], aes(data_mfcf_300mg_m1d_c12d[[2]]$hours,data_mfcf_300mg_m1d_c12d[[2]]$Cblood_m))+
	geom_errorbar(aes(ymin=data_mfcf_300mg_m1d_c12d[[3]]$Cblood_m, ymax=data_mfcf_300mg_m1d_c12d[[1]]$Cblood_m), colour="skyblue2",size=1)+
	xlab("time [h]")+
	ylab("INH in mother plasma [mg/L]")+
	scale_x_continuous(limits = c(-0.1, 23.9), breaks=c(0,4,8,12,16,20,24))+
	scale_y_continuous(limits = c(-0.1, 10.1), breaks=c(0,2,4,6,8,10))+
	geom_line(colour="black",size=1)+
	theme_classic()+
	theme(axis.text=element_text(size=30), axis.title=element_text(size=30,face="bold"))+
	theme(plot.title = element_text(lineheight=.8, face="bold"))+
	theme(axis.ticks.length = unit(.2, "cm"))
p2mfcf

#concentration-time curve in plasma of the infant
p3mfcf<-ggplot(data_mfcf_300mg_m1d_c12d[[i]], aes(data_mfcf_300mg_m1d_c12d[[2]]$hours,data_mfcf_300mg_m1d_c12d[[2]]$Cblood_c))+
	geom_errorbar(aes(ymin=data_mfcf_300mg_m1d_c12d[[3]]$Cblood_c, ymax=data_mfcf_300mg_m1d_c12d[[1]]$Cblood_c), colour="skyblue2",size=1)+
	xlab("time [h]")+
	ylab("INH in infant plasma [mg/L]")+
	scale_x_continuous(limits = c(-0.1, 24.0), breaks=c(0,4,8,12,16,20,24))+
	scale_y_continuous(limits = c(-0.02, 1.02), breaks=c(0,0.2,0.4,0.6,0.8,1.0))+
	geom_line(colour="black",size=1)+
	theme_classic()+
	theme(axis.text=element_text(size=30), axis.title=element_text(size=30,face="bold"))+
	theme(plot.title = element_text(lineheight=.8, face="bold"))+	
	theme(axis.ticks.length = unit(.2, "cm"))
p3mfcf

#calculation of the infant isoniazid dose
dose_child	<-c(data_mfcf_300mg_m1d_c12d[[2]]$A12[data_mfcf_300mg_m1d_c12d[[2]]$time==10]*fraction_drug_removed,
		data_mfcf_300mg_m1d_c12d[[2]]$A12[data_mfcf_300mg_m1d_c12d[[2]]$time==12]*fraction_drug_removed,
		data_mfcf_300mg_m1d_c12d[[2]]$A12[data_mfcf_300mg_m1d_c12d[[2]]$time==14]*fraction_drug_removed,
		data_mfcf_300mg_m1d_c12d[[2]]$A12[data_mfcf_300mg_m1d_c12d[[2]]$time==16]*fraction_drug_removed,
		data_mfcf_300mg_m1d_c12d[[2]]$A12[data_mfcf_300mg_m1d_c12d[[2]]$time==18]*fraction_drug_removed,
		data_mfcf_300mg_m1d_c12d[[2]]$A12[data_mfcf_300mg_m1d_c12d[[2]]$time==20]*fraction_drug_removed,
		data_mfcf_300mg_m1d_c12d[[2]]$A12[data_mfcf_300mg_m1d_c12d[[2]]$time==22]*fraction_drug_removed,
		data_mfcf_300mg_m1d_c12d[[2]]$A12[data_mfcf_300mg_m1d_c12d[[2]]$time==24]*fraction_drug_removed,
		data_mfcf_300mg_m1d_c12d[[2]]$A12[data_mfcf_300mg_m1d_c12d[[2]]$time==26]*fraction_drug_removed,
		data_mfcf_300mg_m1d_c12d[[2]]$A12[data_mfcf_300mg_m1d_c12d[[2]]$time==28]*fraction_drug_removed,
		data_mfcf_300mg_m1d_c12d[[2]]$A12[data_mfcf_300mg_m1d_c12d[[2]]$time==30]*fraction_drug_removed,
		data_mfcf_300mg_m1d_c12d[[2]]$A12[data_mfcf_300mg_m1d_c12d[[2]]$time==32]*fraction_drug_removed)

dose_child_lower	<-c(data_mfcf_300mg_m1d_c12d[[3]]$A12[data_mfcf_300mg_m1d_c12d[[3]]$time==10]*fraction_drug_removed,
		data_mfcf_300mg_m1d_c12d[[3]]$A12[data_mfcf_300mg_m1d_c12d[[3]]$time==12]*fraction_drug_removed,
		data_mfcf_300mg_m1d_c12d[[3]]$A12[data_mfcf_300mg_m1d_c12d[[3]]$time==14]*fraction_drug_removed,
		data_mfcf_300mg_m1d_c12d[[3]]$A12[data_mfcf_300mg_m1d_c12d[[3]]$time==16]*fraction_drug_removed,
		data_mfcf_300mg_m1d_c12d[[3]]$A12[data_mfcf_300mg_m1d_c12d[[3]]$time==18]*fraction_drug_removed,
		data_mfcf_300mg_m1d_c12d[[3]]$A12[data_mfcf_300mg_m1d_c12d[[3]]$time==20]*fraction_drug_removed,
		data_mfcf_300mg_m1d_c12d[[3]]$A12[data_mfcf_300mg_m1d_c12d[[3]]$time==22]*fraction_drug_removed,
		data_mfcf_300mg_m1d_c12d[[3]]$A12[data_mfcf_300mg_m1d_c12d[[3]]$time==24]*fraction_drug_removed,
		data_mfcf_300mg_m1d_c12d[[3]]$A12[data_mfcf_300mg_m1d_c12d[[3]]$time==26]*fraction_drug_removed,
		data_mfcf_300mg_m1d_c12d[[3]]$A12[data_mfcf_300mg_m1d_c12d[[3]]$time==28]*fraction_drug_removed,
		data_mfcf_300mg_m1d_c12d[[3]]$A12[data_mfcf_300mg_m1d_c12d[[3]]$time==30]*fraction_drug_removed,
		data_mfcf_300mg_m1d_c12d[[3]]$A12[data_mfcf_300mg_m1d_c12d[[3]]$time==32]*fraction_drug_removed)

dose_child_upper	<-c(data_mfcf_300mg_m1d_c12d[[1]]$A12[data_mfcf_300mg_m1d_c12d[[1]]$time==10]*fraction_drug_removed,
		data_mfcf_300mg_m1d_c12d[[1]]$A12[data_mfcf_300mg_m1d_c12d[[1]]$time==12]*fraction_drug_removed,
		data_mfcf_300mg_m1d_c12d[[1]]$A12[data_mfcf_300mg_m1d_c12d[[1]]$time==14]*fraction_drug_removed,
		data_mfcf_300mg_m1d_c12d[[1]]$A12[data_mfcf_300mg_m1d_c12d[[1]]$time==16]*fraction_drug_removed,
		data_mfcf_300mg_m1d_c12d[[1]]$A12[data_mfcf_300mg_m1d_c12d[[1]]$time==18]*fraction_drug_removed,
		data_mfcf_300mg_m1d_c12d[[1]]$A12[data_mfcf_300mg_m1d_c12d[[1]]$time==20]*fraction_drug_removed,
		data_mfcf_300mg_m1d_c12d[[1]]$A12[data_mfcf_300mg_m1d_c12d[[1]]$time==22]*fraction_drug_removed,
		data_mfcf_300mg_m1d_c12d[[1]]$A12[data_mfcf_300mg_m1d_c12d[[1]]$time==24]*fraction_drug_removed,
		data_mfcf_300mg_m1d_c12d[[1]]$A12[data_mfcf_300mg_m1d_c12d[[1]]$time==26]*fraction_drug_removed,
		data_mfcf_300mg_m1d_c12d[[1]]$A12[data_mfcf_300mg_m1d_c12d[[1]]$time==28]*fraction_drug_removed,
		data_mfcf_300mg_m1d_c12d[[1]]$A12[data_mfcf_300mg_m1d_c12d[[1]]$time==30]*fraction_drug_removed,
		data_mfcf_300mg_m1d_c12d[[1]]$A12[data_mfcf_300mg_m1d_c12d[[1]]$time==32]*fraction_drug_removed)

time_dose_child <-c(2,4,6,8,10,12,14,16,18,20,22,24)
DOSE_CHILD<- data.frame(time_dose_child)
DOSE_CHILD$dose_child<-dose_child
DOSE_CHILD$dose_child_lower<-dose_child_lower
DOSE_CHILD$dose_child_upper<-dose_child_upper

p4mfcf<-ggplot(DOSE_CHILD, aes(DOSE_CHILD$time_dose_child,DOSE_CHILD$dose_child))+
	geom_errorbar(aes(ymin=DOSE_CHILD$dose_child_lower, ymax=DOSE_CHILD$dose_child_upper), colour="skyblue2",size=2,width=1)+
	xlab("time [h]")+
	ylab("infant oral INH dose [mg]")+
	scale_x_continuous(limits = c(-0.1, 24.5), breaks=c(0,4,8,12,16,20,24))+
	scale_y_continuous(limits = c(-0.02, 1.02), breaks=c(0,0.2,0.4,0.6,0.8,1.0))+
	geom_point(colour="black",size=3)+
	theme_classic()+
	theme(axis.text=element_text(size=30), axis.title=element_text(size=30,face="bold"))+
	theme(plot.title = element_text(lineheight=.8, face="bold"))+
	theme(axis.ticks.length = unit(.2, "cm"))
p4mfcf


#additional calculations:
#---Cmax in breastmilk (mother)---#
max(data_mfcf_300mg_m1d_c12d[[2]]$Cbreastmilk[data_mfcf_300mg_m1d_c12d[[2]]$hours<24]) 
max(data_mfcf_300mg_m1d_c12d[[3]]$Cbreastmilk[data_mfcf_300mg_m1d_c12d[[3]]$hours<24])
max(data_mfcf_300mg_m1d_c12d[[1]]$Cbreastmilk[data_mfcf_300mg_m1d_c12d[[1]]$hours<24]) 
#---Cmax in plasma (mother)---#
max(data_mfcf_300mg_m1d_c12d[[2]]$Cblood_m[data_mfcf_300mg_m1d_c12d[[2]]$hours<24]) 
max(data_mfcf_300mg_m1d_c12d[[3]]$Cblood_m[data_mfcf_300mg_m1d_c12d[[3]]$hours<24])
max(data_mfcf_300mg_m1d_c12d[[1]]$Cblood_m[data_mfcf_300mg_m1d_c12d[[1]]$hours<24]) 
#---Cmax in plasma (child)---#
max(data_mfcf_300mg_m1d_c12d[[2]]$Cblood_c[data_mfcf_300mg_m1d_c12d[[2]]$hours<24]) 
max(data_mfcf_300mg_m1d_c12d[[3]]$Cblood_c[data_mfcf_300mg_m1d_c12d[[3]]$hours<24])
max(data_mfcf_300mg_m1d_c12d[[1]]$Cblood_c[data_mfcf_300mg_m1d_c12d[[1]]$hours<24]) 
#---Tmax in breastmilk (mother)---#
data_mfcf_300mg_m1d_c12d[[2]]$hours[which.max(data_mfcf_300mg_m1d_c12d[[2]]$Cbreastmilk * ifelse(data_mfcf_300mg_m1d_c12d[[2]]$hours<24, 1, 0))]
data_mfcf_300mg_m1d_c12d[[3]]$hours[which.max(data_mfcf_300mg_m1d_c12d[[3]]$Cbreastmilk * ifelse(data_mfcf_300mg_m1d_c12d[[3]]$hours<24, 1, 0))]
data_mfcf_300mg_m1d_c12d[[1]]$hours[which.max(data_mfcf_300mg_m1d_c12d[[1]]$Cbreastmilk * ifelse(data_mfcf_300mg_m1d_c12d[[1]]$hours<24, 1, 0))]
#---Tmax in plasma (mother)---#
data_mfcf_300mg_m1d_c12d[[2]]$hours[which.max(data_mfcf_300mg_m1d_c12d[[2]]$Cblood_m * ifelse(data_mfcf_300mg_m1d_c12d[[2]]$hours<24, 1, 0))]
data_mfcf_300mg_m1d_c12d[[3]]$hours[which.max(data_mfcf_300mg_m1d_c12d[[3]]$Cblood_m * ifelse(data_mfcf_300mg_m1d_c12d[[3]]$hours<24, 1, 0))]
data_mfcf_300mg_m1d_c12d[[1]]$hours[which.max(data_mfcf_300mg_m1d_c12d[[1]]$Cblood_m * ifelse(data_mfcf_300mg_m1d_c12d[[1]]$hours<24, 1, 0))]
#---Tmax in plasma (child)---#
data_mfcf_300mg_m1d_c12d[[2]]$hours[which.max(data_mfcf_300mg_m1d_c12d[[2]]$Cblood_c * ifelse(data_mfcf_300mg_m1d_c12d[[2]]$hours<24, 1, 0))]
data_mfcf_300mg_m1d_c12d[[3]]$hours[which.max(data_mfcf_300mg_m1d_c12d[[3]]$Cblood_c * ifelse(data_mfcf_300mg_m1d_c12d[[3]]$hours<24, 1, 0))]
data_mfcf_300mg_m1d_c12d[[1]]$hours[which.max(data_mfcf_300mg_m1d_c12d[[1]]$Cblood_c * ifelse(data_mfcf_300mg_m1d_c12d[[1]]$hours<24, 1, 0))]
#---AUC in breastmilk (mother)---#
m<-data_mfcf_300mg_m1d_c12d[[2]]$hours[data_mfcf_300mg_m1d_c12d[[2]]$hours<24]
n<-data_mfcf_300mg_m1d_c12d[[2]]$Cbreastmilk[data_mfcf_300mg_m1d_c12d[[2]]$hours<24]
id <- order(m)
AUC_m_2 <- sum(diff(m[id])*rollmean(n[id],2))
m<-data_mfcf_300mg_m1d_c12d[[3]]$hours[data_mfcf_300mg_m1d_c12d[[3]]$hours<24]
n<-data_mfcf_300mg_m1d_c12d[[3]]$Cbreastmilk[data_mfcf_300mg_m1d_c12d[[3]]$hours<24]
id <- order(m)
AUC_m_3 <- sum(diff(m[id])*rollmean(n[id],2))
m<-data_mfcf_300mg_m1d_c12d[[1]]$hours[data_mfcf_300mg_m1d_c12d[[1]]$hours<24]
n<-data_mfcf_300mg_m1d_c12d[[1]]$Cbreastmilk[data_mfcf_300mg_m1d_c12d[[1]]$hours<24]
id <- order(m)
AUC_m_1 <- sum(diff(m[id])*rollmean(n[id],2))
AUC_m_2
AUC_m_3
AUC_m_1

#---AUC in plasma (mother)---#
m<-data_mfcf_300mg_m1d_c12d[[2]]$hours[data_mfcf_300mg_m1d_c12d[[2]]$hours<24]
n<-data_mfcf_300mg_m1d_c12d[[2]]$Cblood_m[data_mfcf_300mg_m1d_c12d[[2]]$hours<24]
id <- order(m)
AUC_m_2 <- sum(diff(m[id])*rollmean(n[id],2))
m<-data_mfcf_300mg_m1d_c12d[[3]]$hours[data_mfcf_300mg_m1d_c12d[[3]]$hours<24]
n<-data_mfcf_300mg_m1d_c12d[[3]]$Cblood_m[data_mfcf_300mg_m1d_c12d[[3]]$hours<24]
id <- order(m)
AUC_m_3 <- sum(diff(m[id])*rollmean(n[id],2))
m<-data_mfcf_300mg_m1d_c12d[[1]]$hours[data_mfcf_300mg_m1d_c12d[[1]]$hours<24]
n<-data_mfcf_300mg_m1d_c12d[[1]]$Cblood_m[data_mfcf_300mg_m1d_c12d[[1]]$hours<24]
id <- order(m)
AUC_m_1 <- sum(diff(m[id])*rollmean(n[id],2))
AUC_m_2
AUC_m_3
AUC_m_1

#---AUC in plasma (child)---#
m<-data_mfcf_300mg_m1d_c12d[[2]]$hours[data_mfcf_300mg_m1d_c12d[[2]]$hours<24]
n<-data_mfcf_300mg_m1d_c12d[[2]]$Cblood_c[data_mfcf_300mg_m1d_c12d[[2]]$hours<24]
id <- order(m)
AUC_m_2 <- sum(diff(m[id])*rollmean(n[id],2))
m<-data_mfcf_300mg_m1d_c12d[[3]]$hours[data_mfcf_300mg_m1d_c12d[[3]]$hours<24]
n<-data_mfcf_300mg_m1d_c12d[[3]]$Cblood_c[data_mfcf_300mg_m1d_c12d[[3]]$hours<24]
id <- order(m)
AUC_m_3 <- sum(diff(m[id])*rollmean(n[id],2))
m<-data_mfcf_300mg_m1d_c12d[[1]]$hours[data_mfcf_300mg_m1d_c12d[[1]]$hours<24]
n<-data_mfcf_300mg_m1d_c12d[[1]]$Cblood_c[data_mfcf_300mg_m1d_c12d[[1]]$hours<24]
id <- order(m)
AUC_m_1 <- sum(diff(m[id])*rollmean(n[id],2))
AUC_m_2
AUC_m_3
AUC_m_1

daily_dose_child_2<-(		data_mfcf_300mg_m1d_c12d[[2]]$A12[data_mfcf_300mg_m1d_c12d[[2]]$time==10]*fraction_drug_removed +
		data_mfcf_300mg_m1d_c12d[[2]]$A12[data_mfcf_300mg_m1d_c12d[[2]]$time==12]*fraction_drug_removed +
		data_mfcf_300mg_m1d_c12d[[2]]$A12[data_mfcf_300mg_m1d_c12d[[2]]$time==14]*fraction_drug_removed +
		data_mfcf_300mg_m1d_c12d[[2]]$A12[data_mfcf_300mg_m1d_c12d[[2]]$time==16]*fraction_drug_removed +
		data_mfcf_300mg_m1d_c12d[[2]]$A12[data_mfcf_300mg_m1d_c12d[[2]]$time==18]*fraction_drug_removed +
		data_mfcf_300mg_m1d_c12d[[2]]$A12[data_mfcf_300mg_m1d_c12d[[2]]$time==20]*fraction_drug_removed +
		data_mfcf_300mg_m1d_c12d[[2]]$A12[data_mfcf_300mg_m1d_c12d[[2]]$time==22]*fraction_drug_removed +
		data_mfcf_300mg_m1d_c12d[[2]]$A12[data_mfcf_300mg_m1d_c12d[[2]]$time==24]*fraction_drug_removed +
		data_mfcf_300mg_m1d_c12d[[2]]$A12[data_mfcf_300mg_m1d_c12d[[2]]$time==26]*fraction_drug_removed +
		data_mfcf_300mg_m1d_c12d[[2]]$A12[data_mfcf_300mg_m1d_c12d[[2]]$time==28]*fraction_drug_removed +
		data_mfcf_300mg_m1d_c12d[[2]]$A12[data_mfcf_300mg_m1d_c12d[[2]]$time==30]*fraction_drug_removed +
		data_mfcf_300mg_m1d_c12d[[2]]$A12[data_mfcf_300mg_m1d_c12d[[2]]$time==32]*fraction_drug_removed)/4
daily_dose_child_3<-(		data_mfcf_300mg_m1d_c12d[[3]]$A12[data_mfcf_300mg_m1d_c12d[[3]]$time==10]*fraction_drug_removed +
		data_mfcf_300mg_m1d_c12d[[3]]$A12[data_mfcf_300mg_m1d_c12d[[3]]$time==12]*fraction_drug_removed +
		data_mfcf_300mg_m1d_c12d[[3]]$A12[data_mfcf_300mg_m1d_c12d[[3]]$time==14]*fraction_drug_removed +
		data_mfcf_300mg_m1d_c12d[[3]]$A12[data_mfcf_300mg_m1d_c12d[[3]]$time==16]*fraction_drug_removed +
		data_mfcf_300mg_m1d_c12d[[3]]$A12[data_mfcf_300mg_m1d_c12d[[3]]$time==18]*fraction_drug_removed +
		data_mfcf_300mg_m1d_c12d[[3]]$A12[data_mfcf_300mg_m1d_c12d[[3]]$time==20]*fraction_drug_removed +
		data_mfcf_300mg_m1d_c12d[[3]]$A12[data_mfcf_300mg_m1d_c12d[[3]]$time==22]*fraction_drug_removed +
		data_mfcf_300mg_m1d_c12d[[3]]$A12[data_mfcf_300mg_m1d_c12d[[3]]$time==24]*fraction_drug_removed +
		data_mfcf_300mg_m1d_c12d[[3]]$A12[data_mfcf_300mg_m1d_c12d[[3]]$time==26]*fraction_drug_removed +
		data_mfcf_300mg_m1d_c12d[[3]]$A12[data_mfcf_300mg_m1d_c12d[[3]]$time==28]*fraction_drug_removed +
		data_mfcf_300mg_m1d_c12d[[3]]$A12[data_mfcf_300mg_m1d_c12d[[3]]$time==30]*fraction_drug_removed +
		data_mfcf_300mg_m1d_c12d[[3]]$A12[data_mfcf_300mg_m1d_c12d[[3]]$time==32]*fraction_drug_removed)/4
daily_dose_child_1<-(		data_mfcf_300mg_m1d_c12d[[1]]$A12[data_mfcf_300mg_m1d_c12d[[1]]$time==10]*fraction_drug_removed +
		data_mfcf_300mg_m1d_c12d[[1]]$A12[data_mfcf_300mg_m1d_c12d[[1]]$time==12]*fraction_drug_removed +
		data_mfcf_300mg_m1d_c12d[[1]]$A12[data_mfcf_300mg_m1d_c12d[[1]]$time==14]*fraction_drug_removed +
		data_mfcf_300mg_m1d_c12d[[1]]$A12[data_mfcf_300mg_m1d_c12d[[1]]$time==16]*fraction_drug_removed +
		data_mfcf_300mg_m1d_c12d[[1]]$A12[data_mfcf_300mg_m1d_c12d[[1]]$time==18]*fraction_drug_removed +
		data_mfcf_300mg_m1d_c12d[[1]]$A12[data_mfcf_300mg_m1d_c12d[[1]]$time==20]*fraction_drug_removed +
		data_mfcf_300mg_m1d_c12d[[1]]$A12[data_mfcf_300mg_m1d_c12d[[1]]$time==22]*fraction_drug_removed +
		data_mfcf_300mg_m1d_c12d[[1]]$A12[data_mfcf_300mg_m1d_c12d[[1]]$time==24]*fraction_drug_removed +
		data_mfcf_300mg_m1d_c12d[[1]]$A12[data_mfcf_300mg_m1d_c12d[[1]]$time==26]*fraction_drug_removed +
		data_mfcf_300mg_m1d_c12d[[1]]$A12[data_mfcf_300mg_m1d_c12d[[1]]$time==28]*fraction_drug_removed +
		data_mfcf_300mg_m1d_c12d[[1]]$A12[data_mfcf_300mg_m1d_c12d[[1]]$time==30]*fraction_drug_removed +
		data_mfcf_300mg_m1d_c12d[[1]]$A12[data_mfcf_300mg_m1d_c12d[[1]]$time==32]*fraction_drug_removed)/4
daily_dose_child_2
daily_dose_child_3
daily_dose_child_1

daily_dose_child_2*4
daily_dose_child_3*4
daily_dose_child_1*4

#reference infant dose:
daily_dose_mother<-(300)/1 
RIF_2<-daily_dose_child_2*4/daily_dose_mother
RIF_3<-daily_dose_child_3*4/daily_dose_mother
RIF_1<-daily_dose_child_1*4/daily_dose_mother
RIF_2
RIF_3
RIF_1

#for simulations of validation studies, both PBPK were "de-coupled" from one another, 
#and the mother did not eliminate isoniazid via breast milk "loss".

#END OF THE SCRIPT#
